# Supplementary material for: Automated Quantitative Immunofluorescence Microscopy Approach for Diagnosis of Hereditary Thrombopathies: A Proof of Concept Using Bernard–Soulier Syndrome and Glanzmann Thrombasthenia
Source: Genes (Basel). 2025 May 23;16(6):621. doi: 10.3390/genes16060621 (PMC12192073; doi:10.3390/genes16060621)
Supplement: Supplementary file 1 [file genes-16-00621-s001.zip]

Archive with 1 entries (1 files):
- genes-3618243-supplementary.pdf
